# Supplementary material for: Trypsin-induced proteome alteration during cell subculture in mammalian cells
Source: J Biomed Sci. 2010 May 11;17(1):36. doi: 10.1186/1423-0127-17-36 (PMC2873939; doi:10.1186/1423-0127-17-36)
Supplement: Additional file 1 — Alphabetical list of trypsin digestion-induced differentially expressed proteins identified by MALDI-TOF peptide mass fingerprinting after 2D-DIGE analysis. anot analyzed; bsubcellular location and functional classification of identified proteins were referred to the Uniprot website http://www.uniprot.org/. [file 1423-0127-17-36-S1.XLS]

## Sheet: Sheet1
Protein name	swiss-prot No.	Gene names	pI	MW	No. Match. Peptides	Cov.(%)	Score	matched peptides	0hr/ Ctrl	T-test	8hr/ Ctrl	T-test	24hr/Ctrl	T-test	Subcellular locationb	Function
26S proteasome non-ATPase regulatory subunit 7	P51665	PSMD7	6.29	37060	9	0.42	108/56	VVVHPLVLLSVVDHFNR VVGVLLGSWQK IVGWYHTGPK YCPNSVLVIIDVKPK DLGLPTEAYISVEEVHDDGTPTSK TFEHVTSEIGAEEAEEVGVEHLLR DIKDTTVGTLSQR ITNQVHGLK TNDQMVVVYLASLIR	-1.27	0.0013	1.71	0.0041	1.29	0.00081	Cytoplasm	Protein degradation
3-hydroxyacyl-CoA dehydrogenase type-2	Q99714	HSD17B10	7.66	27134	7	0.33	73/56	GLVAVITGGASGLGLATAER LGNNCVFAPADVTSEK KGQTHTLEDFQR GQTHTLEDFQR VLDVNLMGTFNVIR GGIVGMTLPIAR VCNFLASQVPFPSR	-4.47	0.0012	-8.79	0.00071	-3.89	0.00013	Mitochondrion	Protein synthesis
ATP synthase subunit beta, mitochondrial	P06576	ATP5B	5.26	56525	19	0.55	194/56	LVLEVAQHLGESTVR TIAMDGTEGLVR VLDSGAPIKIPVGPETLGR IPVGPETLGR IMNVIGEPIDER VVDLLAPYAK AHGGYSVFAGVGER TREGNDLYHEMIESGVINLK VALVYGQMNEPPGAR VALTGLTVAEYFR DQEGQDVLLFIDNIFR FTQAGSEVSALLGR IPSAVGYQPTLATDMGTMQER KGSITSVQAIYVPADDLTDPAPATTFAHLDATTVLSR GSITSVQAIYVPADDLTDPAPATTFAHLDATTVLSR AIAELGIYPAVDPLDSTSR IMDPNIVGSEHYDVAR SLQDIIAILGMDELSEEDKLTVSR FLSQPFQVAEVFTGHMGK	-1.12	0.0077	-2.28	0.0028	-1.26	2.6e-05	Mitochondrion	Electron transport
Calcium-binding mitochondrial carrier protein SCaMC-1	Q6NUK1	SLC25A24	6	53548	16	0.27	99/56	YETLFQALDR NGDGVVDIGELQEGLR DYFLFNPVTDIEEIIR SGQWWR QLLAGGIAGAVSR QLLAGGIAGAVSR SDKMNIFGGFR MNIFGGFR MNIFGGFR FWAYEQYK FWAYEQYKK TGQYSGIYDCAK SYWLDNFAK MQAQAMLEGSPQLNMVGLFR EGIPGLYR	-1.47	0.031	-4	0.0042	-2.25	0.0007	Mitochondrion	Ca regulation
Carbonic anhydrase 2	P00918	CA2	6.87	29285	5	0.26	70/56	SHHWGYGK HNGPEHWHK YDPSLKPLSVSYDQATSLR GGPLDGTYR YAAELHLVHWNTK SADFTNFDPR	1.08	0.0088	1.62	0.006	1.44	0.00013	Cytoplasm	Bone resorption
CD63 antigen	P08962	CD63	8.14	26474	6	0.28	63/56	MAVEGGMK AVEGGMKCVK VMSEFNNNFR MQADFKCCGAANYTDWEK VPDSCCINVTVGCGINFNEK SIRSGYEVM	-1.09	0.0074	1.1	0.0062	1.79	0.00033	Plasma membrane	Growth regulation
Delta(3,5)-Delta(2,4)-dienoyl-CoA isomerase, mitochondrial	Q13011	ECH1	8.16	36136	8	0.26	68/56	HVLHVQLNRPNK NAMNKVFWR ISWYLR YQETFNVIER YCAQDAFFQVK EVDVGLAADVGTLQR VIGNQSLVNELAFTAR VNLLYSR	N.A.a	N.A.a	-2.78	0.00089	-1.18	0.0004	Mitochondrion	Metabolism
Elongation factor Tu, mitochondrial	P49411	TUFM	7.26	49852	14	0.38	114/56	DKPHVNVGTIGHVDHGK KYEEIDNAPEER YEEIDNAPEER GITINAAHVEYSTAAR HYAHTDCPGHADYVK ADAVQDSEMVELVELEIR GEETPVIVGSALCALEGR LLDAVDTYIPVPAR DLEKPFLLPVEAVYSVPGR TVVTGIEMFHK AEAGDNLGALVR AEAGDNLGALVRGLK VEAQVYILSK QPMILEKGQR	1.92	0.00067	1.11	0.0002	1.38	0.0038	Mitochondrion	Protein synthesis
Exocyst complex component 3	O60645	EXOC3	5.8	87303	9	0.15	60/56	VAGMLQRPDQLDK LMDLECSRDGLMYEQYR DMTLIHGYFGSTQGLSDELAK TVTTRIEGTQADTR ESDKMWLVR VLVLCLQQMNSFLSR YKDEAQLYK VVVEYLRAVMQK EAEQLRFLFR	1.26	0.0031	1.34	0.00063	-1.58	0.0029	Plasma membrane	Vascular transport
FERM, RhoGEF and pleckstrin domain-containing protein 2	O94887	FARP2	8.96	120725	10	0.11	57/56	MGEIEGTYRVLQTAGMR QSISFPEGLR SPQPSPSSRK RVPADEAYFIVK VPADEAYFIVKEILATER WMLDLNSAIQAAK SGGDTAPALPGR SSLEGHGQHR ANTTMHVCWYR	N.A.a	N.A.a	1.7	3.6e-05	-1.08	0.0031	Plasma membrane, peripheral	Cell signaling
Flavin reductase	P30043	BLVRB	7.13	22219	5	0.4	72/56	TVAGQDAVIVLLGTR NDLSPTTVMSEGAR LQAVTDDHIR YVAVMPPHIGDQPLTGAYTVTLDGR CLTTDEYDGHSTYPSHQYQ	1.82	2.6e-05	2.26	0.0013	1.87	2.9e-05	Cytoplasm	Redox regulation
Glucose-6-phosphate 1-dehydrogenase	P11413	G6PD	6.39	59675	16	0.33	146/56	DGLLPENTFIVGYAR LKLEDFFAR NSYVAGQYDDAASYQR LNSHMNALHLGSQANR NIHESCMSQIGWNR NIHESCMSQIGWNR IIVEKPFGR LSNHISSLFR IFGPIWNR GGYFDEFGIIR GYLDDPTVPR GSTTATFAAVVLYVENER WDGVPFILR LILDVFCGSQMHFVR RVGFQYEGTYK	1.19	0.00032	1.1	0.00015	1.63	0.0058	Cytoplasm	Redox regulation
Glutamate dehydrogenase 1, mitochondrial	P00367	GLUD1	7.66	61701	12	0.27	70/56	MVEGFFDR MVEGFFDR GGIRYSTDVSVDEVK KGFIGPGIDVPAPDMSTGER GFIGPGIDVPAPDMSTGER TFVVQGFGNVGLHSMR LQHGSILGFPK IIAEGANGPTTPEADKIFLER NLNHVSYGR DSNYHLLMSVQESLER HGGTIPIVPTAEFQDR DIVHSGLAYTMER TAAYVNAIEK	-1.59	0.0067	-1.62	0.0025	-1.57	0.0006	Mitochondrion	Metabolism
Heterogeneous nuclear ribonucleoprotein A1	P09651	HNRNPA1	9.26	38936	6	0.23	59/56	MSKSESPK SHFEQWGTLTDCVVMRDPNTK ALSKQEMASASSSQR SGSGNFGGGR SSGPYGGGGQYFAKPR NQGGYGGSSSSSSYGSGR	-2.78	0.0044	-2.73	0.0018	-2.36	0.004	Nucleus	Growth regulation
Heterogeneous nuclear ribonucleoproteins A2/B1	P22626	HNRNPA2B1	8.97	37464	14	0.5	126/56	EKEQFR LFIGGLSFETTEESLR NYYEQWGK KLFVGGIK LFVGGIKEDTEEHHLR DYFEEYGK IDTIEIITDR GFGFVTFDDHDPVDK YHTINGHNAEVR GGNFGFGDSR GGGGNFGPGPGSNFR GGSDGYGSGR GFGDGYNGYGGGPGGGNFGGSPGYGGGR NMGGPYGGGNYGPGGSGGSGGYGGR	-2.06	0.0018	-2.02	0.0071	-1.48	0.0026	Nucleus	Growth regulation
HSP-60	P10809	HSPD1	5.7	61187	13	0.28	104/56	TVIIEQSWGSPK LVQDVANNTNEEAGDGTTTATVLAR TLNDELEIIEGMKFDR GYISPYFINTSK CEFQDAYVLLSEK KISSIQSIVPALEIANAHR ISSIQSIVPALEIANAHR KPLVIIAEDVDGEALSTLVLNR APGFGDNR APGFGDNRK VTDALNATR AAVEEGIVLGGGCALLR IGIEIIKR	-1.54	0.0019	-2.02	0.027	-1.22	0.00013	Mitochondrion	Protein folding
HSP-90 beta	P08238	HSP90AB1	4.97	83554	14	0.25	82/56	IDIIPNPQER HNDDEQYAWESSAGGSFTVR VILHLKEDQTEYLEER EISDDEAEEEK SLTNDWEDHLAVK HFSVEGQLEFR APFDLFENKK GVVDSEDLPLNISR YHTSQSGDEMTSLSEYVSR EQVANSAFVER LVSSPCCIVTSTYGWTANMER DNSTMGYMMAKK KHLEINPDHPIVETLR HLEINPDHPIVETLR	-1.22	0.0013	-1.19	0.0081	-1.61	0.0012	Cytoplasm	Protein folding
HSP-90 beta	P08238	HSP90AB1	4.97	83554	15	0.22	66/56	HNDDEQYAWESSAGGSFTVR VILHLKEDQTEYLEER EISDDEAEEEK TKPIWTR SLTNDWEDHLAVK HFSVEGQLEFR ALLFIPR RAPFDLFENK APFDLFENKK GVVDSEDLPLNISR YHTSQSGDEMTSLSEYVSR EQVANSAFVER VEKVTISNR KHLEINPDHPIVETLR HLEINPDHPIVETLR	-1.33	0.0021	-1.38	0.0057	-1.77	2.7e-05	Cytoplasm	Protein folding
Kinesin heavy chain isoform 5C	O60282	KIF5C	5.86	109997	12	0.15	61/56	MADPAECSIK MADPAECSIKVMCR FRPLNEAEILRGDK GCTERFVSSPEEVMDVIDEGK ANRHVAVTNMNEHSSR EKYDEEISSLYR DDEINQQSQLAEK SKQLESAQMDSNR SLTDYMQNMEQK ELQTLHNLR LFVQDLTTRVK QKISFLENNLEQLTK	1.09	3.8e-05	1.17	0.0052	2.02	0.039	Cytoplasm	Vascular transport
Kinesin light chain 4	Q9NSK0	KLC4	5.82	69054	13	0.23	84/56	LSQEEILGSTRLVSQGLEALR QALEDLERTSGR EAEPLCQRALEIR ALAIYEGQLGPDNPNVAR QGKYAEAETLYK YAEAETLYKEILTR HHEGGTPYAEYGGWYK HHEGGTPYAEYGGWYKACK VSSPTVNTTLR QGTDPISQTK QGTDPISQTK LQGTEPRPSSSNMK GLSASTMDLSSSS	1.03	0.0025	-1.11	8.7e-05	-1.51	0.0014	Cytoplasm	Vascular transport
Kinesin-like protein KIF27	Q86VH2	KIF27	6.9	161324	19	0.15	69/56	EEIPVKVAVR EALHNHQVCVR NMEAAEDGSWYSPR KCQCVLAADEVVFNQK NQVQMMVQENK ENCGDGPDAR SQMLLGHIEEQDK VELIETQKQLQELENK VQVLQKK WLDEEVEKVLNQR QELEELEADLKK SSQALNTDSLK LACLSPVEIR TILFRYFNK WASRPESMK EREMDSSASSLR SHSRLSSQIQVVGNVGR SSLGVGIGSMAADSIEVSR SSLGVGIGSMAADSIEVSRKPR	-1.26	0.0089	-1.56	0.00033	-1.18	0.00067	Cytoplasm	Vascular transport
Matrix-remodeling-associated protein 5	Q9NR99	MXRA5	8.57	314195	23	0.09	65/56	INLGFNSIQALSETSFAGLTK DLSSLQVFK DMTCLKPSIESPLR IKSMEPSDSGLYQCIAQVR SMEPSDSGLYQCIAQVR VLVQSPSTQPAEK CVAVNQQGADHFTVGITVTKK DQEVFLKTK DDAINGDK INMANKQINPER QKVAPSSTMSTHPSR VAPSSTMSTHPSR NAEPTSKGTPR QDGRVHASHQLTR HWTNKPEITTYPSGALPENK KVIPGSYNR VSTGALMTPNTR GTPAPQISWIFPDR DAGDYLCVAR VTWLSPTNK AQRSDSGNYTCLVR CMAKNILGSDSK CMAKNILGSDSK	1.5	0.0015	1.02	0.00014	-1.5	0.00032	Plasma membrane, peripheral	Cell adhesion
NADH dehydrogenase [ubiquinone] flavoprotein 2, mitochondrial	P19404	NDUFV2	8.22	27659	8	0.4	73/56	MFFSAALR DTPENNPDTPFDFTPENYKR AAAVLPVLDLAQR QNGWLPISAMNK VAEVLQVPPMR VYEVATFYTMYNR YHIQVCTTTPCMLR DIEEIIDELK	-1.63	0.0031	-1.05	0.0004	-1.04	0.019	Mitochondrion	Electron transport
Pantothenate kinase 4	Q9NVE7	PANK4	5.88	86621	10	0.15	62/56	AECGASGSGSSGDSLDK RFAIDIGGSLTK LAYYSTVQHKVAK VIQATGGGAYKFK EDVMTCLIK SATADQEFSKEDMAK TITYSINFFSK CESLKLAVIK LAVIKNAWLAER NAWLAERLGGR	N.A.a	N.A.a	-1.7	0.017	-1	0.00049	Cytoplasm	Metabolism
Paraspeckle component 1	Q8WXF1	PSPC1	6.26	58820	13	0.3	68/56	MMLRGNLK LFVGNLPTDITEEDFK YGEPSEVFINR DRGFGFIR FATHGAALTVK GFVEFAAKPPAR FAQPGTFEFEYASR WKALDEMEK LEAEMEAARHEHQLMLMR HEHQLMLMR QQEGFKPNYMENR TGSETPQAPMSGVGPVSGGPGGFGR GSQGGNFEGPNKR	1.66	0.0078	1.58	0.00046	1.19	0.005	Nucleus	Growth regulation
Prohibitin	P35232	PHB	5.57	29843	8	0.32	85/56	DLQNVNITLR ILFRPVASQLPR IFTSIGEDYDER VLPSITTEILK FDAGELITQR AAELIANSLATAGDGLIELR KLEAAEDIAYQLSR LEAAEDIAYQLSR	1.08	0.0094	-2.18	0.009	-1.27	0.00056	Mitochondrion	Growth Regulation
Proliferating cell nuclear antigen	P12004	PCNA	4.57	29092	10	0.29	68/56	SEGFDTYR NLAMGVNLTSMSK CAGNEDIITLR MPSGEFAR MPSGEFAR MPSGEFARICR MPSGEFARICR DLSHIGDAVVISCAK FSASGELGNGNIK YLNFFTK	-2.01	0.00067	-1.56	0.0067	-1.89	0.0089	Nucleus	Growth regulation
Proteasome subunit alpha type-3	P25788	PSMA3	5.19	28643	6	0.29	72/56	SSIGTGYDLSASTFSPDGR AVENSSTAIGIR LYEEGSNKR HVGMAVAGLLADAR SNFGYNIPLK IIYIVHDEVK	-1.16	0.0012	-1.25	0.0033	-1.52	0.00014	Cytoplasm	Protein degradation
Protein disulfide-isomerase A3	P30101	PDIA3	5.98	57146	12	0.27	88/56	LAPEYEAAATR QAGPASVPLR AASNLRDNYR DLLIAYYDVDYEKNAK LNFAVASR TFSHELSDFGLESTAGEIPVVAIR FVMQEEFSR FLQDYFDGNLK FLQDYFDGNLKR MDATANDVPSPYEVR GFPTIYFSPANK ELSDFISYLQR	-1.26	0.004	-1.44	0.00038	-1.61	0.014	ER	Redox regulation
Protein LTV1 homolog	Q96GA3	LTV1	4.8	55049	11	0.22	69/56	AVSFHLVHRSQR DPLAADESAPQR EEKEETLVIPSTGIK ATGEEEGMDIQK FTEYSMTSSVMR FTEYSMTSSVMRR FTEYSMTSSVMRR NEQLTLHDER YQPKPKQIR GLTAKQTER IQMINGSDLPKVSTQPR	1.57	0.0021	1.64	5.7e-05	1.08	0.0011	Cytoplasm	Protein synthesis
RuvB-like 1	Q9Y265	RUVBL1	6.02	50538	9	0.24	70/56	QAASGLVGQENAR KTEVLMENFR TEVLMENFR LDPSIFESLQK ERVEAGDVIYIEANSGAVK ALESSIAPIVIFASNR GTEDITSPHGIPLDLLDR TMLYTPQEMK YSVQLLTPANLLAK	-1.98	0.0039	1.19	0.00027	-1.49	6.3e-05	Plasma membrane / Nucleus	Growth regulation
Transketolase	P29401	TKT	7.58	68519	9	0.22	65/56	MESYHKPDQQKLQALK NPHNDRFVLSK LDNLVAILDINR LGQSDPAPLQHQMDIYQK ILATPPQEDAPSVDIANIR TVPFCSTFAAFFTR TSRPENAIIYNNNEDFQVGQAK VLDPFTIKPLDR MFGIDRDAIAQAVR	1.67	7.1e-05	-1.6	5.2e-05	-1.4	0.00089	Cytoplasm	Metabolism
Transmembrane protease, serine 11A	Q6ZMR5	TMPRSS11A	9.32	47995	6	0.16	66/56	MYRTVGFGTR NPHQWTVSFGTKINPPLMK EYDIAVVQVSSR EYDIAVVQVSSRVTFSDDIR IISDDVCK DKPGVYTQVTYYR	-1.83	3.1e-05	2.06	0.0035	-1.02	4.3e-05	Plasma membrane	Growth Regulation
Tropomyosin alpha-1 chain	P09493	TPM1	4.69	32746	10	0.25	78/56	ATDAEADVASLNRR RIQLVEEELDR IQLVEEELDR IQLVEEELDRAQER AADESERGMK MEIQEIQLKEAK YEEVARK KLVIIESDLER LVIIESDLER LVIIESDLERAEER	-1.57	0.0062	-1.12	5.7e-05	-1.26	0.00012	Plasma membrane, peripheral	Cell adhesion
Voltage-dependent anion-selective channel protein 1	P21796	VDAC1	8.62	30868	11	0.41	137/56	AVPPTYADLGK WTEYGLTFTEK WNTDNTLGTEITVEDQLAR LTFDSSFSPNTGK LTFDSSFSPNTGKK SRVTQSNFAVGYK VTQSNFAVGYK KLETAVNLAWTAGNSNTR LETAVNLAWTAGNSNTR YQIDPDACFSAK VNNSSLIGLGYTQTLKPGIK	2.24	0.00095	1.92	0.00051	2.18	0.002	Plasma membrane / mitochondrion	Apoptosis
Voltage-dependent anion-selective channel protein 2	P45880	VDAC2	7.49	32060	8	0.3	86/56	GFGFGLVK VTGTLETK WCEYGLTFTEK LTFDTTFSPNTGK LTFDTTFSPNTGKK NNFAVGYR VCEDLDTSVNLAWTSGTNCTR VNNSSLIGVGYTQTLRPGVK	1.97	0.0038	1.49	0.00043	1.26	0.00029	Plasma membrane / mitochondrion	Apoptosis
